# Supplementary material for: Similarities and Differences between Psychosocial Determinants of Bullying and Cyberbullying Perpetration among Polish Adolescents
Source: Int J Environ Res Public Health. 2023 Jan 11;20(2):1358. doi: 10.3390/ijerph20021358 (PMC9859448; doi:10.3390/ijerph20021358)
Supplement: Supplementary file 1 [file ijerph-20-01358-s001.zip]

Archive with 1 entries (1 files):
- ijerph-2082686-supplementary.pdf
